# Supplementary material for: Use of multiple pharmacodynamic measures to deconstruct the Nix-TB regimen in a short-course murine model of tuberculosis
Source: Antimicrob Agents Chemother. 2024 Mar 19;68(5):e01010-23. doi: 10.1128/aac.01010-23 (PMC11064538; doi:10.1128/aac.01010-23)
Supplement: Data File S1 — MCSim model definition file. [file aac.01010-23-s0001.txt]

# BPaL_BALBc_Mice_TB_markers.model:  MCSim v6.2.0 model definition file 
# Rate equations for RS ratio, solid culture CFU, and liquid culture time 
# to positivity (TTP).
#
# Michael A. Lyons
# Mycobacteria Research Laboratories
# Department of Microbiology, Immunology and Pathology
# Colorado State University
# Fort Collins, CO 80523
# -- 

# RS ratio model parameters - default values
  k_syn = 0.005;  # ([RS]/d) synthesis rate constant
  k_deg = 1.;     # (1/d)  decay rate constant
  R0    = 211.;   # Day 0  RS ratio


# CFU and TTP model parameters - default values 
  mu     = 0.719;     # (1/d) solid culture growth rate constant
  K      = 9.34E7;    # (CFU) solid culture carrying capacity
  N0     = 1.6596E7;  # (CFU) solid culture day 0 CFU
  T0     = 150.5;     # (h)   liquid culture day 0 TTP
  tauL   = 30.0;      # (h)   liquid culture time constant 
  k_drug = 0.0;       # (1/d) drug kill rate constant


# Residual error parameters (SD)
  sigma_RS; sigma_CFU; sigma_TTP; 


States = { 
      R, # RS ratio
      N, # CFU
      T  # TTP
 };

Outputs = {normRS, CFU, normlog10CFU, TTP, normTTP, norminvTTP};

Initialize { R = R0; N = N0; T = T0; }

Dynamics { 
   dt(R) = k_syn - k_deg*R;

   dt(N) = (mu*(1 - N/K) - k_drug)*N;

   dt(T) = -tauL*(mu*(1 - (N0/K)*exp(-(T-T0)/tauL)) - k_drug);
}

CalcOutputs {
   normRS       = R/R0;                   # Day 0 normalized RS ratio

   CFU          = (N < 1 ? 1.01 : N);     # CFU
   normlog10CFU = log10(CFU)/log10(N0);   # Day 0 normalized log CFU
 
   TTP          = (T < 1 ? 1.01 : T);     # TTP (hours)
   normTTP      = TTP/T0;                 # Day 0 normalized TTP
   norminvTTP   = T0/TTP;                 # Reciprocal Day 0 normalized TTP
}

End.
