# Supplementary material for: Use of multiple pharmacodynamic measures to deconstruct the Nix-TB regimen in a short-course murine model of tuberculosis
Source: Antimicrob Agents Chemother. 2024 Mar 19;68(5):e01010-23. doi: 10.1128/aac.01010-23 (PMC11064538; doi:10.1128/aac.01010-23)
Supplement: Data File S2 — MCSim MCMC simulation file. [file aac.01010-23-s0002.txt]

MCMC("output_filename","","",100000,0,10,10000,137);

Level { # Population
# Distrib(param,  TruncLogNormal,  GM,  GSD,  LB,  UB);
  Distrib(k_syn,  TruncLogNormal,  2.,  1.3, 0.1,  10);
  Distrib(k_deg,  TruncLogNormal,  0.2, 1.3, 0.002, 2);
  Distrib(k_drug, TruncLogNormal,  1,   1.3, 0.01, 10);
  Distrib(tauL,   TruncLogNormal, 30.,  1.3,  1., 100.);

  Distrib(sigma_RS,  LogUniform, 1.0, 1.2);
  Distrib(sigma_CFU, LogUniform, 1.0, 1.05);
  Distrib(sigma_TTP, LogUniform, 1.0, 1.05);

# For NULL group 
#  Distrib(mu, TruncLogNormal,   0.69, 1.1, 0.2, 2);
#  Distrib(K, TruncLogNormal,   1.1E8, 1.1, 2E7, 2E8);
#  Distrib(tauL, TruncLogNormal,  24.,  1.3, 6., 60.);
#
#  Distrib(k_syn, TruncLogNormal,  1,      1.1, 0.1, 10);
#  Distrib(k_deg, TruncLogNormal,  0.005 , 1.3, 1E-5,0.1);
#
#  Distrib(sigma_RS,  LogUniform, 1.0, 1.05);
#  Distrib(sigma_CFU, LogUniform, 1.0, 1.03);
#  Distrib(sigma_TTP, LogUniform, 1.0, 1.03);

Likelihood(Data(normRS),       LogNormal, Prediction(normRS),       sigma_RS);
Likelihood(Data(normlog10CFU), LogNormal, Prediction(normlog10CFU), sigma_CFU);
Likelihood(Data(normTTP),      LogNormal, Prediction(normTTP),      sigma_TTP);


# Simulation { # Null
#   Print (normRS, 0, 2, 4, 7);
#   Data  (normRS, 1.000, 0.886, 1.080, 0.934);
#   Print (normlog10CFU, 0, 2, 4, 7);
#   Data  (normlog10CFU,  1.00, 1.06, 1.09, 1.10);
#   Print (normTTP, 0, 2, 4, 7);
#   Data  (normTTP, 1.000, 0.993, 0.881, 0.868);
# } END.


Simulation { # 1  BDQ
   Print (normRS, 0, 2, 4, 7, 11, 14, 21 );
   Data  (normRS, 1.0000, 0.1950, 0.1400, 0.0678, 0.0415, 0.0272, 0.0314);
   Print (normlog10CFU, 0, 2, 4, 7, 11, 14, 21 );
   Data  (normlog10CFU, 1,  0.918, 0.850, 0.711, 0.537, 0.486, 0.283);
   Print (normTTP, 0, 2, 4, 7, 11, 14, 21);
   Data  (normTTP,  1.00, 1.43, 1.62, 2.17, 2.62, 2.46, 2.46);
}

Simulation { # 2 Pa 
   Print (normRS, 0, 2, 4, 7, 11, 14, 21);
   Data  (normRS,  1.0000, 0.3820, 0.4300, 0.2920, 0.1630, 0.1380, 0.0322);
   Print (normlog10CFU, 0, 2, 4, 7, 11, 14, 21);
   Data  (normlog10CFU,  1.000, 1.010, 1.000, 0.986, 0.925, 0.878, 0.698);
   Print (normTTP, 0, 2, 4, 7, 11, 14, 21);
   Data  (normTTP, 1.00, 1.11, 1.21, 1.36, 1.58, 1.73, 2.17);
} 

Simulation { # 3 LZD 
   Print (normRS, 0, 2, 4, 7, 11, 14, 21);
   Data  (normRS, 1.000 , 1.050, 1.460, 0.896, 1.100, 0.682, 0.621);
   Print (normlog10CFU,  0, 2, 4, 7, 11, 14, 21);
   Data  (normlog10CFU, 1.000, 1.030, 1.040, 0.970, 0.986, 0.983, 0.935);
   Print (normTTP, 0,2, 4, 7, 11, 14, 21);
   Data  (normTTP, 1.000, 0.954, 0.993, 1.210, 1.220, 1.190, 1.380); 
} 


Simulation { # 4 BPa
   Print (normRS, 0, 2, 4, 7, 11, 14, 21);
   Data  (normRS,  1.0, 0.0687, 0.0367, 0.0383, 0.0136, 0.0236, 0.0120);
   Print (normlog10CFU, 0, 2, 4, 7, 11, 14, 21);
   Data  (normlog10CFU,  1.000, 0.935, 0.889, 0.795, 0.657, 0.620, 0.404);
   Print (normTTP, 0,2, 4, 7, 11, 14, 21);
   Data  (normTTP,  1.00, 1.30, 1.54, 1.79, 2.25, 2.18, 2.58); 
}


Simulation { # 5 BL
   Print (normRS, 0, 2, 4, 7, 11, 14, 21);
   Data  (normRS,   1.0, 0.311, 0.185, 0.129, 0.081, 0.040, 0.024);
   Print (normlog10CFU, 0, 2, 4, 7, 11, 14, 21);
   Data  (normlog10CFU,   1.000, 0.917, 0.807, 0.698, 0.544, 0.478, 0.294); 
   Print (normTTP, 0,2, 4, 7, 11, 14, 21);
   Data  (normTTP,  1.00, 1.48, 1.75, 2.09, 2.53, 2.36, 2.72); 
}

Simulation { # 6 PaL
   Print (normRS, 0, 2, 4, 7, 11, 14, 21);
   Data  (normRS,   1.0, 0.848, 0.682, 1.050, 0.418, 0.326, 0.136);
   Print (normlog10CFU,  0, 2, 4, 7, 11, 14, 21);
   Data  (normlog10CFU,  1.000, 1.010, 0.931, 0.918, 0.838, 0.756, 0.609);
   Print (normTTP, 0,2, 4, 7, 11, 14, 21);
   Data  (normTTP, 1.00, 1.22, 1.68, 1.63, 2.00, 2.10, 2.72);  
}

Simulation { # 7 BPaL
   Print (normRS, 0, 2, 4, 7, 11, 14, 21);
   Data  (normRS,  1.0, 0.3850, 0.0981, 0.1200, 0.0411, 0.0228, 0.0123);
   Print (normlog10CFU, 0, 2, 4, 7, 11, 14, 21);
   Data  (normlog10CFU,  1.000, 0.934, 0.845, 0.784, 0.650, 0.596, 0.302);
   Print (normTTP, 0,2, 4, 7, 11, 14, 21);
   Data  (normTTP, 1.00, 1.34, 1.77, 1.87, 2.38, 2.23, 3.01); 
}

} END.  
                                     
