# Supplementary material for: Use of multiple pharmacodynamic measures to deconstruct the Nix-TB regimen in a short-course murine model of tuberculosis
Source: Antimicrob Agents Chemother. 2024 Mar 19;68(5):e01010-23. doi: 10.1128/aac.01010-23 (PMC11064538; doi:10.1128/aac.01010-23)
Supplement: Data File S3 — MCSim model simulation file. [file aac.01010-23-s0003.txt]

OutputFile("output filename");

Simulation { # NULL 
  tauL  = 11.9;
  k_syn = 1;
  k_deg = 0.005;
  PrintStep(normRS, normlog10CFU, norminvTTP, normTTP, 0, 30, 0.1);
}

Simulation { # BDQ 
  tauL   = 28.7;
  k_drug = 1.29;
  k_syn  = 3.01;
  k_deg  = 0.491;
  PrintStep(normRS, normlog10CFU, norminvTTP, normTTP, 0, 30, 0.1);
}

Simulation { # Pa 
  tauL   = 37.5;
  k_drug = 0.895; 
  k_syn  = 1.48;
  k_deg  = 0.199;
  PrintStep(normRS, normlog10CFU, norminvTTP, normTTP, 0, 30, 0.1);
}

Simulation { # LZD 
   k_syn  = 3.4200;
   k_deg  = 0.0526;
   k_drug = 0.709;
   tauL   = 38.0;
  PrintStep(normRS, normlog10CFU, norminvTTP, normTTP, 0, 30, 0.1);
}

Simulation { # BPa 
   k_syn = 3.78;
   k_deg = 1.01; 
   k_drug = 1.18; 
   tauL   = 29.6; 
  PrintStep(normRS, normlog10CFU, norminvTTP, normTTP, 0, 30, 0.1);
}

Simulation { # BL
   k_syn  = 1.96; 
   k_deg  = 0.326; 
   k_drug = 1.28; 
   tauL   = 29.8; 
  PrintStep(normRS, normlog10CFU, norminvTTP, normTTP, 0, 30, 0.1);
}

Simulation { # PaL 
    k_syn  = 1.95;
    k_deg  = 0.106;
    k_drug = 0.99;
    tauL   = 44.0;
  PrintStep(normRS, normlog10CFU, norminvTTP, normTTP, 0, 30, 0.1);
}

Simulation { # BPaL
    k_syn  = 1.41;
    k_deg  = 0.384;
    k_drug = 1.25;
    tauL   = 30.2;
  PrintStep(normRS, normlog10CFU, norminvTTP, normTTP, 0, 30, 0.1);
}

End.
