# Supplementary material for: Use of multiple pharmacodynamic measures to deconstruct the Nix-TB regimen in a short-course murine model of tuberculosis
Source: Antimicrob Agents Chemother. 2024 Mar 19;68(5):e01010-23. doi: 10.1128/aac.01010-23 (PMC11064538; doi:10.1128/aac.01010-23)
Supplement: Data File S4 — Observed mouse CFU data. [file aac.01010-23-s0004.txt]

grp	day	CFU	log10CFU
null	0	12656250	7.10230504489476
null	0	24843750	7.39521715033656
null	0	19687500	7.29419057113368
null	0	20625000	7.31439395722196
null	0	15468750	7.18945522061366
null	0	16875000	7.22724378150306
null	0	9843750	6.99316057546969
null	2	63281250	7.80127504923078
null	2	53906250	7.73163912108939
null	2	46875000	7.67094128073578
null	2	58593750	7.76785129374383
null	2	28125000	7.44909253111942
null	4	65625000	7.81706931641401
null	4	121875000	8.08591462870659
null	4	82031250	7.91397932942207
null	4	63281250	7.80127504923078
null	4	70312500	7.84703253979146
null	7	112500000	8.05115252244738
null	7	82031250	7.91397932942207
null	7	58593750	7.76785129374383
null	7	121875000	8.08591462870659
null	7	96093750	7.98269514179153
B	2	4875000	6.68797462003456
B	2	6656250	6.82322962511883
B	2	5906250	6.77131182585334
B	2	6375000	6.80448018910599
B	2	1162500	6.06539296156199
B	4	4031250	6.60543973197934
B	4	1050000	6.02118929906994
B	4	6e+05	5.77815125038364
B	4	2250000	6.35218251811136
B	4	843750	5.92621378583908
B	7	90000	4.95424250943933
B	7	213750	5.32990612340021
B	7	150000	5.17609125905568
B	7	116250	5.06539296156199
B	7	135000	5.13033376849501
B	11	3600	3.55630250076729
B	11	5625	3.7501225267834
B	11	17250	4.23678909940929
B	11	15750	4.19728055812562
B	11	4762.5	3.67783498868368
B	14	2213	3.34498141392726
B	14	4125	3.61542395288594
B	14	4050	3.60745502321467
B	14	2588	3.41296427199666
B	14	3675	3.56525734342021
B	21	38	1.57978359661681
B	21	113	2.05307844348342
B	21	300	2.47712125471966
B	21	113	2.05307844348342
Pa	2	22031250	7.34303913867149
Pa	2	22500000	7.35218251811136
Pa	2	24843750	7.39521715033656
Pa	2	12656250	7.10230504489476
Pa	2	16406250	7.21500932508605
Pa	4	19218750	7.28372513745551
Pa	4	17343750	7.23914300480277
Pa	4	15468750	7.18945522061366
Pa	4	1.5e+07	7.17609125905568
Pa	4	15468750	7.18945522061366
Pa	7	9375000	6.97197127639976
Pa	7	19218750	7.28372513745551
Pa	7	12187500	7.08591462870659
Pa	7	7968750	6.90139020211405
Pa	7	21562500	7.33369911241735
Pa	11	2437500	6.38694462437057
Pa	11	6937500	6.84120299613073
Pa	11	6375000	6.80448018910599
Pa	11	6281250	6.79804607910058
Pa	11	3750000	6.57403126772772
Pa	14	1312500	6.11809931207799
Pa	14	2718750	6.43436927429871
Pa	14	1875000	6.27300127206374
Pa	14	2156250	6.33369911241735
Pa	14	3656250	6.56303588342626
Pa	21	63750	4.80448018910599
Pa	21	176250	5.24612912566344
Pa	21	86250	4.93575910374531
Pa	21	206250	5.31439395722196
Pa	21	78750	4.89625056246164
L	2	37031250	7.56856837202622
L	2	29531250	7.47028183018936
L	2	25781250	7.41130397023002
L	2	23906250	7.37851145683371
L	2	30937500	7.49048521627764
L	4	72656250	7.86127297890607
L	4	34218750	7.53426414085623
L	4	21093750	7.32415379451112
L	4	26250000	7.41912930774198
L	4	22031250	7.34303913867149
L	7	11250000	7.05115252244738
L	7	16406250	7.21500932508605
L	7	9843750	6.99316057546969
L	7	4125000	6.61542395288594
L	7	12656250	7.10230504489476
L	11	18281250	7.26200588776227
L	11	17343750	7.23914300480277
L	11	8437500	6.92621378583908
L	11	11718750	7.06888128940781
L	11	12187500	7.08591462870659
L	14	10781250	7.03266911675337
L	14	8906250	6.9496948816886
L	14	13125000	7.11809931207799
L	14	17812500	7.25072487735259
L	14	14062500	7.14806253545544
L	21	4031250	6.60543973197934
L	21	7500000	6.8750612633917
L	21	5062500	6.70436503622273
L	21	9843750	6.99316057546969
L	21	3656250	6.56303588342626
BPa	2	9843750	6.99316057546969
BPa	2	3937500	6.59522056679766
BPa	2	5250000	6.72015930340596
BPa	2	6281250	6.79804607910058
BPa	2	4500000	6.65321251377534
BPa	4	2156250	6.33369911241735
BPa	4	3656250	6.56303588342626
BPa	4	2906250	6.46333297023403
BPa	4	1443750	6.15949199723622
BPa	4	3843750	6.58475513311949
BPa	7	975000	5.98900461569854
BPa	7	318750	5.50345019344201
BPa	7	787500	5.89625056246164
BPa	7	487500	5.68797462003456
BPa	7	412500	5.61542395288594
BPa	11	51000	4.70757017609794
BPa	11	48750	4.68797462003456
BPa	11	45750	4.66039109840247
BPa	11	108750	5.03642926562667
BPa	11	39750	4.59933713299249
BPa	14	21000	4.32221929473392
BPa	14	20250	4.30642502755069
BPa	14	30000	4.47712125471966
BPa	14	51750	4.71391035412896
BPa	14	39000	4.5910646070265
BPa	21	300	2.47712125471966
BPa	21	1350	3.13033376849501
BPa	21	863	2.93601079571521
BPa	21	1163	3.06557971472845
BPa	21	938	2.97220283837906
BL	2	3281250	6.51603932075003
BL	2	3e+06	6.47712125471966
BL	2	5625000	6.7501225267834
BL	2	6e+06	6.77815125038364
BL	2	3750000	6.57403126772772
BL	4	1050000	6.02118929906994
BL	4	1012500	6.00539503188671
BL	4	656250	5.81706931641401
BL	4	656250	5.81706931641401
BL	4	3e+05	5.47712125471966
BL	7	101250	5.00539503188671
BL	7	112500	5.05115252244738
BL	7	131250	5.11809931207799
BL	7	75000	4.8750612633917
BL	7	146250	5.16509587475422
BL	11	15000	4.17609125905568
BL	11	4575	3.66039109840247
BL	11	4125	3.61542395288594
BL	11	11250	4.05115252244738
BL	11	14250	4.15381486434453
BL	14	2850	3.45484486000851
BL	14	3113	3.49317912068252
BL	14	2550	3.40654018043396
BL	14	2925	3.4661258704182
BL	14	2663	3.42537116643894
BL	21	188	2.27415784926368
BL	21	38	1.57978359661681
BL	21	188	2.27415784926368
BL	21	113	2.05307844348342
BL	21	263	2.41995574848976
PaL	2	16406250	7.21500932508605
PaL	2	26250000	7.41912930774198
PaL	2	15468750	7.18945522061366
PaL	2	22500000	7.35218251811136
PaL	2	14062500	7.14806253545544
PaL	4	3937500	6.59522056679766
PaL	4	4500000	6.65321251377534
PaL	4	2625000	6.41912930774198
PaL	4	7031250	6.84703253979146
PaL	4	12656250	7.10230504489476
PaL	7	10312500	7.01336396155798
PaL	7	4125000	6.61542395288594
PaL	7	3562500	6.55175487301657
PaL	7	4781250	6.67954145249769
PaL	7	1968750	6.29419057113368
PaL	11	1181250	6.07234182151732
PaL	11	656250	5.81706931641401
PaL	11	1162500	6.06539296156199
PaL	11	1781250	6.25072487735259
PaL	11	1068750	6.02887612773623
PaL	14	168750	5.22724378150306
PaL	14	157500	5.19728055812562
PaL	14	1012500	6.00539503188671
PaL	14	270000	5.43136376415899
PaL	14	273750	5.43735412784817
PaL	21	16500	4.21748394421391
PaL	21	19500	4.29003461136252
PaL	21	18750	4.27300127206374
PaL	21	35250	4.54715912132742
PaL	21	46500	4.66745295288995
BPaL	2	5812500	6.76436296589801
BPaL	2	11250000	7.05115252244738
BPaL	2	6468750	6.81082036713701
BPaL	2	4312500	6.63472910808133
BPaL	2	2812500	6.44909253111942
BPaL	4	9e+05	5.95424250943933
BPaL	4	1293750	6.11185036280099
BPaL	4	1068750	6.02887612773623
BPaL	4	1106250	6.04385328370588
BPaL	4	2250000	6.35218251811136
BPaL	7	281250	5.44909253111942
BPaL	7	468750	5.67094128073578
BPaL	7	468750	5.67094128073578
BPaL	7	487500	5.68797462003456
BPaL	7	693750	5.84120299613073
BPaL	11	46500	4.66745295288995
BPaL	11	44250	4.64591327503384
BPaL	11	31500	4.4983105537896
BPaL	11	97500	4.98900461569854
BPaL	11	42750	4.63093611906419
BPaL	14	29250	4.4661258704182
BPaL	14	5625	3.7501225267834
BPaL	14	18750	4.27300127206374
BPaL	14	33000	4.51851393987789
BPaL	14	31500	4.4983105537896
BPaL	21	75	1.8750612633917
BPaL	21	113	2.05307844348342
BPaL	21	150	2.17609125905568
BPaL	21	263	2.41995574848976
BPaL	21	225	2.35218251811136
