# Supplementary material for: Use of multiple pharmacodynamic measures to deconstruct the Nix-TB regimen in a short-course murine model of tuberculosis
Source: Antimicrob Agents Chemother. 2024 Mar 19;68(5):e01010-23. doi: 10.1128/aac.01010-23 (PMC11064538; doi:10.1128/aac.01010-23)
Supplement: Data File S5 — Observed mouse RS ratio data. [file aac.01010-23-s0005.txt]

grp	day	RS ratio
null	0	189.33
null	0	209.82
null	0	205.43
null	0	227.97
null	0	188.96
null	0	229.66
null	0	227.93
null	2	190.5
null	2	180.49
null	2	174.06
null	2	207.54
null	2	179.99
null	4	197.99
null	4	213.57
null	4	267.08
null	4	192.55
null	4	268.17
null	7	202.01
null	7	173.98
null	7	175.73
null	7	225.7
null	7	208.06
B	2	31.49
B	2	45.5
B	2	42.12
B	2	37.47
B	2	48.8
B	4	19.15
B	4	40.78
B	4	26.6
B	4	30.67
B	4	30.51
B	7	15.41
B	7	11.34
B	7	14.65
B	7	13.7
B	7	16.28
B	11	8.73
B	11	8.1
B	11	7.45
B	11	12.48
B	11	7.04
B	14	4.66
B	14	8.49
B	14	5.21
B	14	5.91
B	14	4.4
B	21	3.4
B	21	11.8
B	21	4.42
B	21	7.7
B	21	5.79
Pa	2	65.15
Pa	2	71.49
Pa	2	159.5
Pa	2	71.7
Pa	2	34.42
Pa	4	79.67
Pa	4	94.56
Pa	4	104.54
Pa	4	76.58
Pa	4	98.48
Pa	7	60.17
Pa	7	55.69
Pa	7	62.45
Pa	7	49.06
Pa	7	80.71
Pa	11	26.25
Pa	11	38.45
Pa	11	33.08
Pa	11	32.8
Pa	11	41.45
Pa	14	19.48
Pa	14	20.75
Pa	14	18.09
Pa	14	21.33
Pa	14	66.31
Pa	21	5.24
Pa	21	7.31
Pa	21	7.4
Pa	21	7.44
Pa	21	6.56
L	2	235.57
L	2	304.03
L	2	165.86
L	2	170.75
L	2	231.81
L	4	314.37
L	4	339.29
L	4	250.19
L	4	361.04
L	4	276.49
L	7	191.63
L	7	182.68
L	7	193.81
L	7	191.97
L	7	182.91
L	11	217.41
L	11	218.14
L	11	218.34
L	11	226.2
L	11	282.78
L	14	175.49
L	14	166.62
L	14	154.96
L	14	177.61
L	14	47.62
L	21	131.38
L	21	139.64
L	21	137.19
L	21	117.29
L	15	197.41
BPa	2	15.92
BPa	2	10.52
BPa	2	10.27
BPa	2	21.86
BPa	2	14.16
BPa	4	7.19
BPa	4	8.13
BPa	4	5.75
BPa	4	6.62
BPa	4	11.02
BPa	7	9.22
BPa	7	12.06
BPa	7	7.62
BPa	7	6.52
BPa	7	5
BPa	11	2.24
BPa	11	3.89
BPa	11	3.75
BPa	11	2.07
BPa	11	2.35
BPa	14	4.15
BPa	14	11.58
BPa	14	2.82
BPa	14	1.99
BPa	14	4.41
BPa	21	1.58
BPa	21	3.67
BPa	21	2.22
BPa	21	2.47
BPa	21	2.75
BL	2	75.71
BL	2	84.43
BL	2	48.94
BL	2	70.83
BL	2	48.16
BL	4	36.57
BL	4	26.32
BL	4	38.52
BL	4	44.37
BL	4	49.04
BL	7	26.09
BL	7	19.28
BL	7	21.22
BL	7	37.82
BL	7	32.33
BL	11	15.25
BL	11	11.11
BL	11	15.63
BL	11	22.68
BL	11	20.78
BL	14	9.06
BL	14	8.03
BL	14	11.05
BL	14	7.73
BL	14	6.31
BL	21	4.49
BL	21	3.43
BL	21	6.12
BL	21	5.89
BL	21	5.43
PaL	2	250.29
PaL	2	182.96
PaL	2	168.31
PaL	2	163.51
PaL	2	128.5
PaL	4	163.37
PaL	4	115.06
PaL	4	174.03
PaL	4	136.4
PaL	4	131.21
PaL	7	197.28
PaL	7	307.06
PaL	7	228.54
PaL	7	160.6
PaL	7	214.25
PaL	11	93.53
PaL	11	61.85
PaL	11	119.33
PaL	11	110.05
PaL	11	55.56
PaL	14	51.89
PaL	14	40.26
PaL	14	45.89
PaL	14	48.81
PaL	14	157.07
PaL	21	26.95
PaL	21	17.03
PaL	21	30.98
PaL	21	14.73
PaL	21	54.35
BPaL	2	59.26
BPaL	2	71.88
BPaL	2	144.15
BPaL	2	77.01
BPaL	2	53.49
BPaL	4	16.9
BPaL	4	26.95
BPaL	4	20.57
BPaL	4	22.56
BPaL	4	16.74
BPaL	7	15.18
BPaL	7	38.58
BPaL	7	45.93
BPaL	7	9.65
BPaL	7	17.86
BPaL	11	4.95
BPaL	11	17.4
BPaL	11	4.44
BPaL	11	11.95
BPaL	11	4.67
BPaL	14	6.49
BPaL	14	3.47
BPaL	14	4.25
BPaL	14	5.18
BPaL	14	4.69
BPaL	21	3.19
BPaL	21	2.66
BPaL	21	2.18
BPaL	21	2.33
BPaL	21	2.62
