# Supplementary material for: Use of multiple pharmacodynamic measures to deconstruct the Nix-TB regimen in a short-course murine model of tuberculosis
Source: Antimicrob Agents Chemother. 2024 Mar 19;68(5):e01010-23. doi: 10.1128/aac.01010-23 (PMC11064538; doi:10.1128/aac.01010-23)
Supplement: Data File S6 — Observed mouse TTP data. [file aac.01010-23-s0006.txt]

grp	day	TTP
UNTX	0	156
UNTX	0	146
UNTX	0	148
UNTX	0	150
UNTX	0	151
UNTX	0	150
UNTX	0	153
UNTX	2	148
UNTX	2	144
UNTX	2	162
UNTX	2	146
UNTX	2	150
UNTX	4	129
UNTX	4	129
UNTX	4	127
UNTX	4	149
UNTX	4	133
UNTX	7	123
UNTX	7	141
UNTX	7	144
UNTX	7	122
UNTX	7	126
BDQ	2	210
BDQ	2	211
BDQ	2	218
BDQ	2	209
BDQ	2	232
BDQ	4	229
BDQ	4	248
BDQ	4	256
BDQ	4	233
BDQ	4	253
BDQ	7	320
BDQ	7	390
BDQ	7	305
BDQ	7	294
BDQ	7	330
BDQ	11	406
BDQ	11	394
BDQ	11	362
BDQ	11	416
BDQ	11	402
BDQ	14	377
BDQ	14	350
BDQ	14	380
BDQ	14	375
BDQ	14	371
BDQ	21	NA
BDQ	21	NA
BDQ	21	354
BDQ	21	NA
BDQ	21	391
Pa	2	165
Pa	2	160
Pa	2	157
Pa	2	179
Pa	2	175
Pa	4	167
Pa	4	189
Pa	4	199
Pa	4	181
Pa	4	177
Pa	7	207
Pa	7	209
Pa	7	204
Pa	7	208
Pa	7	202
Pa	11	268
Pa	11	227
Pa	11	234
Pa	11	233
Pa	11	235
Pa	14	271
Pa	14	255
Pa	14	280
Pa	14	261
Pa	14	240
Pa	21	343
Pa	21	308
Pa	21	333
Pa	21	309
Pa	21	340
LZD	2	140
LZD	2	144
LZD	2	154
LZD	2	149
LZD	2	134
LZD	4	143
LZD	4	153
LZD	4	157
LZD	4	149
LZD	4	149
LZD	7	169
LZD	7	174
LZD	7	188
LZD	7	207
LZD	7	173
LZD	11	178
LZD	11	182
LZD	11	179
LZD	11	185
LZD	11	195
LZD	14	184
LZD	14	176
LZD	14	182
LZD	14	169
LZD	14	185
LZD	21	221
LZD	21	209
LZD	21	201
LZD	21	205
LZD	21	210
BPa	2	195
BPa	2	200
BPa	2	203
BPa	2	195
BPa	2	192
BPa	4	249
BPa	4	235
BPa	4	236
BPa	4	226
BPa	4	214
BPa	7	261
BPa	7	288
BPa	7	262
BPa	7	268
BPa	7	276
BPa	11	339
BPa	11	342
BPa	11	342
BPa	11	323
BPa	11	350
BPa	14	328
BPa	14	341
BPa	14	330
BPa	14	317
BPa	14	327
BPa	21	467
BPa	21	372
BPa	21	373
BPa	21	371
BPa	21	368
BL	2	220
BL	2	240
BL	2	222
BL	2	207
BL	2	224
BL	4	257
BL	4	258
BL	4	261
BL	4	267
BL	4	278
BL	7	314
BL	7	312
BL	7	322
BL	7	314
BL	7	316
BL	11	382
BL	11	407
BL	11	382
BL	11	380
BL	11	361
BL	14	345
BL	14	346
BL	14	366
BL	14	354
BL	14	371
BL	21	401
BL	21	NA
BL	21	NA
BL	21	426
BL	21	404
PaL	2	201
PaL	2	179
PaL	2	193
PaL	2	173
PaL	2	174
PaL	4	313
PaL	4	252
PaL	4	275
PaL	4	217
PaL	4	208
PaL	7	228
PaL	7	236
PaL	7	251
PaL	7	242
PaL	7	271
PaL	11	309
PaL	11	320
PaL	11	305
PaL	11	289
PaL	11	288
PaL	14	329
PaL	14	340
PaL	14	298
PaL	14	313
PaL	14	307
PaL	21	423
PaL	21	416
PaL	21	431
PaL	21	397
PaL	21	384
BPaL	2	206
BPaL	2	185
BPaL	2	193
BPaL	2	212
BPaL	2	217
BPaL	4	299
BPaL	4	262
BPaL	4	250
BPaL	4	280
BPaL	4	244
BPaL	7	289
BPaL	7	267
BPaL	7	286
BPaL	7	299
BPaL	7	272
BPaL	11	358
BPaL	11	351
BPaL	11	400
BPaL	11	336
BPaL	11	356
BPaL	14	336
BPaL	14	362
BPaL	14	344
BPaL	14	317
BPaL	14	323
BPaL	21	NA
BPaL	21	NA
BPaL	21	NA
BPaL	21	455
BPaL	21	NA
